# Supplementary material for: Cytotoxicity Induction by the Oxidative Reactivity of Nanoparticles Revealed by a Combinatorial GNP Library with Diverse Redox Properties
Source: Molecules. 2021 Jun 14;26(12):3630. doi: 10.3390/molecules26123630 (PMC8231810; doi:10.3390/molecules26123630)
Supplement: Supplementary file 1 [file molecules-26-03630-s001.zip]

Archive with 1 entries (1 files):
- molecules-1231866-supplementary.pdf
